# Supplementary material for: Computational evidence for hundreds of non-conserved plant microRNAs
Source: BMC Genomics. 2005 Sep 13;6:119. doi: 10.1186/1471-2164-6-119 (PMC1249568; doi:10.1186/1471-2164-6-119)
Supplement: Additional File 2 — Functional analysis of the predicted miRNA targets. Analysis of overrepresented Gene Ontology terms among the mRNAs predicted to be targeted by miRNAs. [file 1471-2164-6-119-S2.xls]

## Sheet: results
Functional analysis for GOslim terms
Supplementary data for paper by Lindow and Krogh
Total genes with GO annotation		28893
Total targeted genes		656
		Count of distinct genes
		with goslim term			without goslim term
aspect	goslim_term	targets	non-targets	all	targets	non-targets	overrepresentation	p-value	q-value	significant(FDR<0.001)
comp	ER	4	228	232	652	28009	0.772705	0.823195	0.170346	0
comp	Golgi apparatus	3	84	87	653	28153	1.57301	0.451716	0.120968	0
comp	cell wall	5	139	144	651	28098	1.58432	0.266297	0.108796	0
comp	cellular component unknown	195	8881	9076	461	19356	0.967078	0.371616	0.113886	0
comp	chloroplast	88	3568	3656	568	24669	1.08629	0.552409	0.128967	0
comp	cytosol	4	253	257	652	27984	0.696351	0.670385	0.141951	0
comp	extracellular	23	756	779	633	27481	1.33997	0.220386	0.0955534	0
comp	mitochondria	89	3078	3167	567	25159	1.27353	0.0366609	0.0256768	0
comp	nucleus	95	2790	2885	561	25447	1.49971	0.00021456	0.000488394	1
comp	other cellular components	84	3437	3521	572	24800	1.07644	0.628991	0.138628	0
comp	other cytoplasmic components	26	1455	1481	630	26782	0.787044	0.208833	0.0953299	0
comp	other intracellular components	56	2946	3002	600	25291	0.837229	0.120421	0.0685274	0
comp	other membranes	173	7386	7559	483	20851	1.03163	0.892845	0.180653	0
comp	plasma membrane	12	438	450	644	27799	1.20669	0.522435	0.128562	0
comp	plastid	3	210	213	653	28027	0.629203	0.639468	0.138628	0
comp	ribosome	15	859	874	641	27378	0.769107	0.299946	0.113793	0
func	DNA or RNA binding	91	3638	3729	565	24599	1.10171	0.444049	0.120968	0
func	hydrolase activity	94	3793	3887	562	24444	1.09153	0.487781	0.123368	0
func	kinase activity	39	1470	1509	617	26767	1.16852	0.375239	0.113886	0
func	molecular function unknown	193	9557	9750	463	18680	0.889456	0.0173086	0.0185322	0
func	nucleic acid binding	27	1656	1683	629	26581	0.718112	0.0629899	0.0409661	0
func	nucleotide binding	74	2433	2507	582	25804	1.33961	0.0203538	0.0185322	0
func	other binding	63	3049	3112	593	25188	0.910064	0.372171	0.113886	0
func	other enzyme activity	99	4610	4709	557	23627	0.945852	0.42269	0.120968	0
func	other molecular functions	44	1646	1690	612	26591	1.17737	0.353754	0.113886	0
func	protein binding	50	1711	1761	606	26526	1.28709	0.0987998	0.0599717	0
func	receptor binding or activity	21	521	542	635	27716	1.77529	0.0184638	0.0185322	0
func	structural molecule activity	33	1312	1345	623	26925	1.10782	0.638698	0.138628	0
func	transcription factor activity	90	1861	1951	566	26376	2.13003	1.42111e-10	1.29393e-09	1
func	transferase activity	88	3393	3481	568	24844	1.14232	0.274827	0.108796	0
func	transporter activity	51	2444	2495	605	25793	0.919089	0.481724	0.123368	0
proc	DNA or RNA metabolism	28	1568	1596	628	26669	0.786504	0.166684	0.0843146	0
proc	biological process unknown	228	10360	10588	428	17877	0.969313	0.325355	0.113886	0
proc	cell organization and biogenesis	34	1245	1279	622	26992	1.20281	0.336228	0.113886	0
proc	developmental processes	44	1069	1113	612	27168	1.81286	0.000422884	0.000770075	1
proc	electron transport or energy pathways	31	1683	1714	625	26554	0.811272	0.2094	0.0953299	0
proc	other biological processes	120	2921	3041	536	25316	1.80942	1.49083e-09	6.78705e-09	1
proc	other cellular processes	305	11376	11681	351	16861	1.18086	0.00146947	0.00222993	0
proc	other metabolic processes	295	11249	11544	361	16988	1.15504	0.00873816	0.0113659	0
proc	other physiological processes	324	12711	13035	332	15526	1.12268	0.0262991	0.0217685	0
proc	protein metabolism	121	5176	5297	535	23061	1.02963	0.918777	0.181859	0
proc	response to abiotic or biotic stimulus	47	1483	1530	609	26754	1.39587	0.0341856	0.0256768	0
proc	response to stress	39	1351	1390	617	26886	1.27145	0.166225	0.0843146	0
proc	signal transduction	29	1125	1154	627	27112	1.13536	0.544871	0.128967	0
proc	transcription	93	2546	2639	563	25691	1.60884	1.95126e-05	5.9221e-05	1
proc	transport	53	2552	2605	603	25685	0.914711	0.447875	0.120968	0

## Sheet: code
Get distribution of goslim terms on all genes
select aspect, goslim_term, count(distinct locus_name)
from goslim
group by aspect, goslim_term
order by aspect, goslim_term
Get distribution of goslim terms on targeted genes
select aspect, goslim_term, count(distinct target_gene_id), count(distinct target_id)
from results.micromatches_default join goslim ON (target_gene_id = locus_name)
group by aspect, goslim_term
order by aspect, goslim_term
Construct 2x2 contingency table for each goslim term
see 'results' sheet
Perform significance testing in R
massfisher<-function(data.frame){
d<-data.frame
l<-length(d$V1)
p_value<-NULL
for (i in 1:l){
v<-c(d[i,]$V2, d[i,]$V3, d[i,]$V4, d[i,]$V5)
a<-array(v, c(2,2))
p<-fisher.test(a)$p
p_value<-c(p_value,p)
}
p_value
}
library(qvalue)
all<-read.table("goslim_all.txt", sep="\t", header=FALSE)
pvalues<-massfisher(all)
qobj<-qvalue(pvalues, fdr.level=0.001)
qwrite(qobj, filename="goslimsignficance.txt")
